# Supplementary material for: Sex Differences in Incidence, Clinical Characteristics and Outcomes in Children and Young Adults Hospitalized for Clinically Suspected Myocarditis in the Last Ten Years—Data from the MYO-PL Nationwide Database
Source: J Clin Med. 2021 Nov 24;10(23):5502. doi: 10.3390/jcm10235502 (PMC8658335; doi:10.3390/jcm10235502)
Supplement: Supplementary file 1 [file jcm-10-05502-s001.zip]

Archive with 1 entries (1 files):
- jcm-1438044-Supplementary.pdf
